# Supplementary material for: Single-Cell Mononucleotide Microsatellite Analysis Reveals Differential Insertion-Deletion Dynamics in Mouse T Cells
Source: Front Genet. 2022 Jul 8;13:913163. doi: 10.3389/fgene.2022.913163 (PMC9304711; doi:10.3389/fgene.2022.913163)
Supplement: Supplementary file 2 [file Table1.XLSX]

## Sheet: MSIinsTargetGenes
genename	size_bp	rnapol2	s50	replication_feature
Polr2b	39178	yes	0.26	TTR or breakage
Tex26	31320	yes	0.22	IZ
Tnpo1	87366	yes	0.23	CTR
Lamb3	136154	yes	0.31	other
Iftap	88752	yes	0.3	TTR or breakage
Cpne9	23321	no	0.18	other
Dmd	2257272	no	NA	NA
Mark3	81699	yes	0.14	TTR or breakage
Nlgn3	30125	no	NA	NA
Hnrnpul1	33593	yes	0.25	TTR or breakage
Pip5k1b	261079	yes	0.24	TTR or breakage
Atad2	41039	yes	0.19	TTR or breakage
Ecel1	8867	no	0.24	TTR or breakage
Sik1	11555	yes	0.17	CTR
Tmod2	45705	no	0.26	TTR or breakage
Aspm	39320	yes	0.68	TTR or breakage
Clasp2	178210	yes	0.36	other
Col8a1	130480	no	0.56	CTR
Dnah9	337270	no	0.54	TTR or breakage
Il13ra2	45717	no	NA	NA
Pnldc1	21502	no	0.25	IZ
Abca16	135167	no	0.52	TTR or breakage
Camkmt	368037	no	0.28	TTR or breakage
Hunk	113541	no	0.21	other
Ms4a19	25657	no	0.33	TTR or breakage
Nsd3	118067	yes	0.26	other
Rcan2	238166	no	0.48	TTR or breakage
Robo1	737790	no	0.56	noisy
Slc37a1	63948	yes	0.21	TTR or breakage
Tmprss11b	18732	no	0.78	IZ
Dennd5b	113610	no	0.26	IZ
Gpc4	112232	no	NA	NA
Dnah6	204046	no	0.3	TTR or breakage
Extl2	21556	yes	0.36	TTR or breakage
Frem1	154420	no	0.38	other
Pde6c	51178	no	0.25	CTR
Ptprc	112848	yes	0.56	noisy
Tmem106c	6076	yes	0.18	CTR
Itgam	65521	yes	0.22	TTR or breakage
Selenoi	39847	yes	0.27	TTR or breakage
Stra6	90209	no	0.15	IZ
Fryl	236633	yes	0.22	other
Mlc1	23124	no	0.19	CTR
Smarcad1	73479	yes	0.48	noisy
Acaca	271980	yes	0.19	IZ
App	224082	no	0.56	TTR or breakage
Kmt5b	50883	yes	0.16	TTR or breakage
Tex14	150759	yes	0.17	IZ
Xpo1	42209	no	0.27	other
Arhgap10	267588	yes	0.48	TTR or breakage
Kntc1	71878	no	0.15	TTR or breakage
Cpeb4	63424	no	0.24	TTR or breakage
Utp20	80198	yes	0.58	TTR or breakage
Inhca	54562	yes	NA	NA
Klhdc2	14007	no	0.21	TTR or breakage
Rabep1	98328	yes	0.24	TTR or breakage
Sgce	72858	no	0.25	IZ
Greb1l	237764	no	0.23	CTR
Herc1	158326	yes	0.22	other
Lig4	8638	yes	0.49	TTR or breakage
Svopl	63258	no	0.31	TTR or breakage
Unc93b1	14155	no	0.15	other
Esco2	14957	yes	0.29	TTR or breakage
F5	68440	no	0.43	TTR or breakage
Kcnd3	221673	no	0.38	other
Pnliprp1	15283	no	0.33	other
Gas2l3	35145	yes	0.35	TTR or breakage
Kmt2e	69795	yes	0.3	TTR or breakage
Mis18bp1	39871	yes	0.67	TTR or breakage
Nrp1	144760	yes	0.35	IZ
Ccna1	10033	no	0.3	TTR or breakage
Exo1	32909	yes	0.59	TTR or breakage
Gpatch8	80478	yes	0.15	CTR
Mroh7	50509	no	0.16	TTR or breakage
Phf10	16265	yes	0.19	TTR or breakage
Exd1	31123	yes	0.19	other
Pprc1	28030	yes	0.15	CTR
1700088E04Rik	6599	yes	0.13	other
Gmip	13192	yes	0.2	TTR or breakage
Mmp19	9915	yes	0.17	TTR or breakage
Mylk2	11717	no	0.18	TTR or breakage
Myo3a	390750	no	0.74	TTR or breakage
Nav3	774946	no	0.69	TTR or breakage
Ttll5	237235	yes	0.23	CTR
Cntnap4	312675	no	0.71	TTR or breakage
Dgkb	816514	no	0.8	other
Gtf3c5	16969	yes	0.18	TTR or breakage
Raf1	58569	yes	0.2	TTR or breakage

## Sheet: MSIdelTargetGenes
genename	size_bp	rnapol2	s50	replication_feature
Kdm3a	44019	yes	0.3	other
Cped1	270489	no	0.58	other
Larp1b	62550	yes	0.35	TTR or breakage
Huwe1	134535	yes	NA	NA
Aspm	39320	yes	0.68	TTR or breakage
Cop1	115321	no	0.58	TTR or breakage
Psme4	108636	yes	0.5	TTR or breakage
C2cd6	97785	no	0.3	TTR or breakage
Epp13	29357	no	0.44	TTR or breakage
Gm10823	76199	no	0.68	other
Ubr3	126768	yes	0.21	TTR or breakage
Prkd1	307868	no	0.68	termination
Dclk1	296705	no	0.25	other
Frmd3	188773	no	0.81	other
Hnrnph3	9554	yes	0.19	TTR or breakage
Usp48	64783	yes	0.13	other
Fn1	67681	no	0.55	TTR or breakage
Glipr1l2	24745	no	0.4	TTR or breakage
Rad51b	517409	no	0.17	TTR or breakage
Nbeal1	157730	yes	0.25	TTR or breakage
Cmip	202367	yes	0.28	TTR or breakage
Fnip1	80037	yes	0.26	TTR or breakage
Ryr3	585742	no	0.64	TTR or breakage
Sorl1	159578	yes	0.24	TTR or breakage
Lgr5	137470	no	0.4	noisy
Ttn	278568	no	0.46	TTR or breakage
Gfm2	43259	yes	0.24	TTR or breakage
Abhd5	29917	yes	0.27	other
Atp11b	102143	yes	0.47	TTR or breakage
Atp8a1	229295	yes	0.45	TTR or breakage
Chac2	9644	yes	0.53	termination
Gadd45g	1791	yes	0.23	IZ
Neb	241828	no	0.38	CTR
Otoa	79849	no	0.34	TTR or breakage
Phka1	130272	no	NA	NA
Pigx	15325	yes	0.21	other
Adgrv1	538087	no	0.35	noisy
Glrx2	33339	no	0.48	noisy
Hydin	343277	no	0.3	TTR or breakage
Klrh1	17703	no	0.87	other
Mcf2	123134	no	NA	NA
Nebl	387556	no	0.31	TTR or breakage
Setx	58291	yes	0.19	other
Trip11	79225	yes	0.47	TTR or breakage
Zbtb33	7254	yes	NA	NA
Zranb2	14251	yes	0.59	other
Arfgap3	50509	yes	0.18	other
Crybg1	198218	no	0.44	TTR or breakage
Gm11110	14573	no	0.25	TTR or breakage
Hectd1	85815	yes	0.21	TTR or breakage
Herc1	158326	yes	0.22	other
Lca5l	33865	no	0.23	TTR or breakage
Nae1	23610	yes	0.32	IZ
Ptgr1	21681	yes	0.32	CTR
Sf3b1	42313	no	0.28	IZ
Tns3	233030	no	0.38	TTR or breakage
9530059O14Rik	107098	no	0.3	other
Heatr6	30059	yes	0.25	TTR or breakage
Phka2	96713	no	NA	NA
Tmem33	30897	yes	0.25	TTR or breakage
Trpc1	45277	no	0.37	TTR or breakage
Aox1	76483	no	0.43	other
Cdh6	144975	no	0.37	TTR or breakage
Dock11	187731	yes	NA	NA
Fsip2l	36248	no	NA	NA
Gspt1	34979	yes	0.21	TTR or breakage
Gtdc1	363246	yes	0.48	other
Lifr	106876	yes	0.39	IZ
Lrrc40	31826	yes	0.67	TTR or breakage
Mfsd1	21497	yes	0.55	other
Mir99ahg	455087	no	0.35	TTR or breakage
Nin	102283	yes	0.22	CTR
Nup210l	107917	no	0.15	CTR
Rimklb	51466	no	0.52	TTR or breakage
Robo1	737790	no	0.56	noisy
Smarca2	173273	yes	0.33	TTR or breakage
Zfp451	53051	yes	0.31	TTR or breakage
Abca7	19079	yes	0.1	other
Adam10	101233	yes	0.27	other
Adgrl2	174973	no	0.5	other
Sh3kbp1	350798	yes	NA	NA
Vwf	139906	yes	0.27	TTR or breakage
Abca8a	70345	no	0.5	TTR or breakage
Dock1	502986	no	0.51	TTR or breakage
Dync1i1	302401	no	0.56	CTR
Mbtps2	63345	yes	NA	NA
Myl1	21090	no	0.53	TTR or breakage
Ofcc1	359569	no	0.52	other
Pds5a	92553	yes	0.17	CTR
Rhoj	93135	no	0.35	TTR or breakage
Bnip2	18852	yes	0.25	other
Nipbl	153847	no	0.3	IZ
Epb41l4b	151466	no	0.23	TTR or breakage
4933404G15Rik	10483	no	0.34	TTR or breakage
Grm8	860060	no	0.76	TTR or breakage
Mei1	56819	no	0.16	other
Rev3l	143094	yes	0.26	other
Usp34	183666	no	0.28	other
2610507B11Rik	28872	yes	0.14	other
Mcmbp	44055	yes	0.24	TTR or breakage
Stxbp5	145533	yes	0.38	TTR or breakage
Copa	39802	yes	0.19	TTR or breakage
Kcnma1	725061	no	0.38	TTR or breakage
Ankhd1	105931	yes	0.21	IZ
Dmd	2257272	no	NA	NA
Gabrg2	90655	no	0.8	other
Rell1	60001	yes	0.36	TTR or breakage
Slc24a4	138359	no	0.36	TTR or breakage
Atad2	41039	yes	0.19	TTR or breakage
Hmcn1	430912	no	0.43	noisy
Kpna1	58382	yes	0.33	TTR or breakage
Ppp3ca	267604	yes	0.63	TTR or breakage
Spink5	59267	no	0.6	TTR or breakage
1700017N19Rik	27918	no	0.75	TTR or breakage
Wls	98993	no	0.32	IZ
Btbd16	51831	yes	0.2	TTR or breakage
Eif2ak3	60731	yes	0.36	TTR or breakage
Gm10646	7302	no	0.2	TTR or breakage
Papss2	71398	no	0.3	TTR or breakage
Pcx	111281	yes	0.19	other
Tapbp	13394	yes	0.18	IZ
Flt3	69749	yes	0.37	other
Ipo8	60785	yes	0.28	TTR or breakage
Steap1	13010	no	0.52	TTR or breakage
Glis3	421227	no	0.24	other
Cfl2	4069	yes	0.18	TTR or breakage
Egf	77752	yes	0.47	other
Nolc1	9668	no	0.15	CTR
Hdhd2	45182	yes	0.29	other
Brwd3	97357	no	NA	NA
Atg2b	69076	yes	0.23	other
Adamts20	195256	no	0.36	TTR or breakage
Aplf	43770	yes	0.21	other
Arhgap25	74715	no	0.23	other
Arhgef26	123878	no	0.74	other
Atr	94185	yes	0.32	TTR or breakage
C87436	46843	yes	0.18	TTR or breakage
Ccnl1	12099	yes	0.31	other
Cdk13	94783	no	0.41	TTR or breakage
Cenph	16226	no	0.24	IZ
Dennd5a	66691	no	0.16	other
Dock2	557078	yes	0.41	TTR or breakage
Fastkd1	26702	no	0.17	IZ
Fer1l4	33809	no	0.15	CTR
Fnbp4	35652	yes	0.21	TTR or breakage
Fry	379109	yes	0.42	TTR or breakage
Gabpb1	48896	yes	0.27	TTR or breakage
Gpcpd1	58648	yes	0.36	TTR or breakage
Inip	31953	yes	0.27	CTR
Ist1	21936	yes	0.26	TTR or breakage
Kmt2c	226986	yes	0.37	TTR or breakage
Map4k5	89451	yes	0.21	other
Mapk6	23104	no	0.19	IZ
Mpp7	278908	yes	0.65	TTR or breakage
Mrpl47	11751	yes	0.31	TTR or breakage
Msra	333279	yes	0.26	other
Nsun7	38130	no	0.25	other
Pkhd1	560286	no	0.56	noisy
Prpf8	22634	yes	0.14	CTR
Psmc5	6967	yes	0.19	other
Ralgapb	89406	yes	0.2	TTR or breakage
Rps6ka3	157938	yes	NA	NA
Scyl2	47565	yes	0.35	other
Trim33	79483	yes	0.26	TTR or breakage
Trrap	91687	yes	0.26	TTR or breakage
Vti1a	311015	no	0.23	TTR or breakage
Wdr33	103308	yes	0.28	CTR
Ydjc	16081	no	0.16	TTR or breakage
Zfp74	23275	yes	0.21	TTR or breakage
Adam23	150386	no	0.31	TTR or breakage
Ankrd10	24175	yes	0.18	TTR or breakage
Atp6v1c1	30514	yes	0.3	TTR or breakage
Ccng2	8975	yes	0.3	TTR or breakage
Ces1e	28402	no	0.53	TTR or breakage
Ckap5	93903	yes	0.15	CTR
Cpsf6	35343	yes	0.2	other
Crot	31292	yes	0.54	IZ
Ctps2	131271	yes	NA	NA
Ddx60	110158	no	0.45	TTR or breakage
Ep300	66681	yes	0.14	TTR or breakage
Eppin	5252	no	0.23	TTR or breakage
Ero1b	45523	yes	0.46	TTR or breakage
Filip1l	220034	yes	0.55	other
Gskip	18195	yes	0.23	other
Kcnj15	42703	yes	0.48	other
Kcnn1	21210	no	0.14	TTR or breakage
L2hgdh	34441	yes	0.2	other
Lias	19197	yes	0.17	TTR or breakage
Lrpprc	85543	yes	0.23	other
Metap2	38605	yes	0.23	CTR
Mettl5	14418	yes	0.19	TTR or breakage
Nbea	558507	no	0.42	TTR or breakage
Neo1	161755	no	0.25	other
Nkain2	1201152	no	0.79	CTR
Nrbp1	10703	yes	0.22	TTR or breakage
Nsmaf	58065	yes	0.65	IZ
Plekha1	47557	yes	0.22	TTR or breakage
Rrnad1	8117	yes	0.16	TTR or breakage
Stat1	84605	yes	0.4	TTR or breakage
Stx3	44286	no	0.52	TTR or breakage
Synj1	75217	no	0.23	CTR
Thoc2	125684	yes	NA	NA
Utp20	80198	yes	0.58	TTR or breakage
Vps33a	44380	yes	0.16	other
Arl4d	2292	yes	0.15	CTR
Casd1	42517	no	0.26	TTR or breakage
Cdkl1	44420	no	0.2	other
Chrdl1	108589	no	NA	NA
Clrn2	10399	no	0.48	TTR or breakage
Col6a3	78049	no	0.29	termination
Epha4	147904	no	0.33	other
Epsti1	98419	yes	0.4	TTR or breakage
Far1os	34499	yes	0.31	TTR or breakage
Fhl5	42969	no	0.69	other
Gm648	5733	no	NA	NA
Gm6614	39570	no	0.65	TTR or breakage
Hacd4	42785	no	0.34	TTR or breakage
Hspbap1	58103	yes	0.26	TTR or breakage
Ift88	93875	no	0.21	other
Il19	7460	no	0.33	TTR or breakage
Mat2a	6760	yes	0.17	CTR
Matn3	24100	no	0.2	IZ
Mtrex	59981	no	0.32	CTR
Naa35	50664	yes	0.22	TTR or breakage
Necab1	197550	no	0.64	TTR or breakage
Pam	300533	no	0.61	noisy
Pex11a	7175	no	0.2	other
Pole2	26423	yes	0.23	TTR or breakage
Ppp4r3a	44294	yes	0.33	TTR or breakage
Psme2	3673	no	0.19	IZ
Rundc3b	132619	no	0.61	other
Sdad1	26470	no	0.26	TTR or breakage
Sec24d	98187	yes	0.43	TTR or breakage
Slc46a2	9931	no	0.33	TTR or breakage
Ssr1	27613	yes	0.29	other
Tmem40	33280	no	0.18	TTR or breakage
Tpp2	69354	yes	0.47	IZ
Ubr5	111527	yes	0.29	TTR or breakage
Uggt1	104279	yes	0.23	other
Utp18	26524	yes	0.23	TTR or breakage
Wwc2	166593	no	0.24	CTR
Yipf1	45461	yes	0.16	other
Zfp280c	52880	yes	NA	NA
Adamts9	170794	no	0.28	IZ
Ankrd44	281048	yes	0.37	TTR or breakage
Atp6v0b	3008	yes	0.2	CTR
Atrn	123839	yes	0.23	other
Chil5	15896	no	0.49	TTR or breakage
Cplx1	31471	no	0.31	TTR or breakage
Ddx46	46230	yes	0.18	other
Dennd2d	20626	yes	0.77	TTR or breakage
Dnajc2	27985	yes	0.3	IZ
Fam120a	88799	no	0.19	TTR or breakage
Fnbp1	115803	yes	0.16	TTR or breakage
Gclm	25176	no	0.18	other
Gk5	65247	no	0.26	TTR or breakage
Grk4	94927	yes	0.21	other
Itih5	102959	no	0.38	TTR or breakage
Malrd1	729077	no	0.72	CTR
Map3k4	91176	yes	0.3	CTR
Mllt3	263440	yes	0.27	other
Myt1	64466	no	0.27	TTR or breakage
Pkp4	194359	yes	0.29	TTR or breakage
Pola1	327389	yes	NA	NA
Ppil6	23848	yes	0.31	TTR or breakage
Pttg1ip2	41317	no	0.4	IZ
Rragb	31963	no	NA	NA
Samd4b	198623	yes	0.19	CTR
Shprh	68169	yes	0.55	TTR or breakage
Srsf5	5004	yes	0.19	TTR or breakage
Tbc1d5	446229	yes	0.62	TTR or breakage
Ttc3	98726	yes	0.17	IZ
Wdr27	124640	yes	0.22	TTR or breakage
Yipf4	10785	yes	0.26	IZ
Abca12	172635	no	0.65	TTR or breakage
Abca2	19838	yes	0.16	TTR or breakage
Abca4	135681	no	0.2	other
Agmo	340562	no	0.8	other
B4galt1	49404	no	0.2	TTR or breakage
Cadps2	576649	no	0.61	noisy
Ccdc141	160735	no	0.52	other
Ccdc152	23457	no	0.75	IZ
Ccdc68	44059	no	0.53	TTR or breakage
Cd226	95263	no	0.74	TTR or breakage
Col4a4	138427	no	0.55	TTR or breakage
Csf3r	19891	no	0.18	TTR or breakage
Cubn	215476	no	0.23	IZ
Dmxl2	136469	no	0.34	TTR or breakage
Dnajc11	48447	yes	0.17	TTR or breakage
Etf1	29223	yes	0.17	CTR
Eya3	85779	yes	0.15	other
Hfm1	86130	yes	0.24	other
Hmga2	115195	no	0.22	other
Mrpl1	57235	yes	0.34	TTR or breakage
Olfr654	1156	no	0.84	CTR
Ppp2r5c	135943	yes	0.19	TTR or breakage
Ralgapa2	272466	yes	0.3	other
Shisa4	4181	yes	0.19	CTR
Slc3a2	16488	yes	0.18	TTR or breakage
Usp9x	101831	yes	NA	NA
Acad9	26875	yes	0.52	TTR or breakage
Add1	58645	yes	0.19	CTR
Chd7	177254	no	0.23	other
Cog3	52209	yes	0.2	TTR or breakage
Cpeb3	187311	yes	0.24	other
Dld	20177	yes	0.35	CTR
Ect2	56657	yes	0.44	TTR or breakage
Enpp1	74246	no	0.41	other
Flicr	12919	yes	NA	NA
Gucy2c	84482	yes	0.4	TTR or breakage
Hells	40137	yes	0.4	TTR or breakage
Il33	35605	no	0.28	CTR
Kif1b	131375	yes	0.14	CTR
Krt10	4111	yes	0.27	TTR or breakage
Lpin2	67258	yes	0.24	other
Lrriq4	27925	no	0.32	IZ
Med12l	312858	yes	0.44	TTR or breakage
Mrps18c	5845	no	0.35	TTR or breakage
Npas2	169506	no	0.39	TTR or breakage
Pcgf6	17290	yes	0.17	other
Pde6a	69610	no	0.22	TTR or breakage
Pdzd9	11613	no	0.36	TTR or breakage
Plscr1	22529	yes	0.65	TTR or breakage
Poln	162270	yes	0.19	TTR or breakage
Ppp6c	32098	yes	0.34	TTR or breakage
Prdm1	91325	no	0.51	IZ
Rnf25	7650	yes	0.18	other
Shox2	10045	no	0.54	TTR or breakage
Slc35a1	24182	yes	0.33	TTR or breakage
Tube1	18567	yes	0.29	TTR or breakage
Wasl	51205	yes	0.7	TTR or breakage
1700028K03Rik	72976	no	0.29	termination
Amn1	31566	yes	0.3	TTR or breakage
Braf	122227	no	0.2	TTR or breakage
Casp8ap2	37815	yes	0.25	CTR
Clec2e	8916	no	0.74	TTR or breakage
Crem	71701	yes	0.67	TTR or breakage
Cul4b	42923	yes	NA	NA
Dbf4	25744	yes	0.65	TTR or breakage
Desi1	41340	yes	0.14	other
Dnajc1	197177	yes	0.35	TTR or breakage
Elavl4	148188	no	0.51	TTR or breakage
G6pdx	19712	yes	NA	NA
Kif15	67688	yes	0.29	CTR
Klf7	92836	yes	0.33	termination
Limch1	311332	no	0.25	other
Lrfn5	334779	no	0.9	CTR
Mcu	169709	yes	0.22	TTR or breakage
Swap70	61796	yes	0.18	TTR or breakage
Wnk2	111712	no	0.16	IZ
Zfp286	36886	yes	0.21	TTR or breakage
AU015836	6812	no	NA	NA
Bco1	37867	no	0.27	TTR or breakage
Ccdc66	27371	yes	0.38	TTR or breakage
Epb41l5	103964	no	0.31	TTR or breakage
Fbxo16	57356	no	0.16	IZ
Kars	17881	yes	0.24	TTR or breakage
Kcnt2	365910	no	0.78	other
Map3k15	134919	no	NA	NA
Map3k5	208282	yes	0.35	TTR or breakage
Neu4	7884	no	0.5	TTR or breakage
Nrcam	273080	no	0.59	noisy
Pard3	548394	no	0.39	TTR or breakage
Patl1	32693	yes	0.47	IZ
Pfdn4	22696	no	0.27	TTR or breakage
Sap30	5154	yes	0.31	CTR
Tbcd	165216	yes	0.27	TTR or breakage
U2surp	55099	yes	0.4	TTR or breakage
Usp21	6047	yes	0.16	TTR or breakage
Wdr90	16731	yes	0.14	CTR
Ybey	9548	yes	0.25	IZ
Auts2	1106012	no	0.46	noisy
Cngb1	67541	no	0.21	other
Crispld2	60356	yes	0.13	other
Csde1	37761	yes	0.32	TTR or breakage
Mastl	40419	yes	0.59	TTR or breakage
Mir290b	58	no	0.54	TTR or breakage
Myh3	23992	no	0.35	IZ
Prom1	108413	no	0.39	TTR or breakage
Prpsap1	23358	yes	0.13	other
Ptk2	218179	yes	0.2	other
Srp72	25255	yes	0.26	other
Stk38	37116	yes	0.13	TTR or breakage
Tpbg	4661	no	0.42	other
Adcy10	91592	no	0.25	TTR or breakage
Caap1	56716	yes	0.64	TTR or breakage
Cep44	19526	yes	0.75	TTR or breakage
Cyp26a1	3739	no	0.25	CTR
Dnah6	204046	no	0.3	TTR or breakage
Fnip2	111823	no	0.23	TTR or breakage
Ltn1	55962	yes	0.47	TTR or breakage
Mettl9	42391	yes	0.3	IZ
Mosmo	57237	yes	0.34	TTR or breakage
Pak1ip1	11993	yes	0.34	CTR
Parp14	38671	yes	0.27	TTR or breakage
Pdia3	24913	yes	0.17	IZ
Plod2	66206	yes	0.71	TTR or breakage
Sbno1	57300	yes	0.14	other
Slc12a6	140495	yes	0.44	TTR or breakage
Slc15a1	45632	no	0.22	IZ
Smarcad1	73479	yes	0.48	noisy
Snx16	22286	no	0.59	TTR or breakage
Tbl1x	151971	no	NA	NA
Tcf7l2	191835	yes	0.21	TTR or breakage
Tmem260	78123	yes	0.21	CTR
Tomm70a	35003	yes	0.5	TTR or breakage
Ttc23	115503	no	0.28	other
Tusc3	159270	no	0.82	CTR
Unc13c	489545	no	0.57	TTR or breakage
Vps13b	560070	yes	0.5	TTR or breakage
Xrn2	65005	yes	0.38	other
Bbx	240547	yes	0.55	other
Col25a1	468377	no	0.54	TTR or breakage
Cramp1	54563	yes	0.21	termination
Egfem1	609187	no	0.53	noisy
Gnas	62425	yes	0.3	IZ
Lyn	135008	no	0.68	TTR or breakage
Me2	45547	yes	0.28	IZ
Nckap1l	45017	no	0.19	TTR or breakage
Onecut1	29861	no	0.25	TTR or breakage
Slc5a8	43524	no	0.6	other
Syne2	292793	no	0.23	TTR or breakage
Uqcrq	2910	yes	0.17	IZ
A330008L17Rik	316797	no	0.81	CTR
Apbb1ip	101560	yes	0.64	TTR or breakage
Hormad2	95292	no	0.22	other
Ppp3cb	47210	yes	0.19	other
Serpine2	66984	no	0.44	TTR or breakage
Tenm1	901261	no	NA	NA
Tmem87b	36144	yes	0.26	CTR
Vwa8	353259	no	0.29	TTR or breakage
Zcwpw1	34824	no	0.21	TTR or breakage
Cth	30830	no	0.62	IZ
Hdgfl3	53223	no	0.29	TTR or breakage
Igf1	78778	no	0.53	other
M1ap	83408	no	0.21	TTR or breakage
Pcdhb21	4705	yes	0.6	TTR or breakage
Pde4d	1503514	yes	0.53	noisy
Bbs9	412566	yes	0.33	TTR or breakage
Col1a1	16819	no	0.17	other
Commd5	21872	yes	0.18	TTR or breakage
Exoc2	160175	yes	0.51	other
Fam169b	89254	yes	0.32	IZ
Heph	119127	no	NA	NA
Inpp5e	12955	no	0.15	TTR or breakage
Itm2a	6278	no	NA	NA
Mlf1	25907	no	0.57	TTR or breakage
Pcbp2	29523	yes	0.13	other
Pcdhgb6	99780	yes	0.42	TTR or breakage
Smyd2	41872	yes	0.23	TTR or breakage
Spata7	41659	no	0.29	TTR or breakage
Stambpl1	48105	yes	0.69	other
Supt20	35960	yes	0.44	TTR or breakage
Abca13	492318	no	0.73	TTR or breakage
Adgrg6	143077	no	0.6	TTR or breakage
Arhgap29	64213	yes	0.22	CTR
Bdp1	86077	yes	0.32	TTR or breakage
Cacna2d3	816922	no	0.38	TTR or breakage
Camk2g	59214	yes	0.18	CTR
Carf	55707	yes	0.23	TTR or breakage
Col4a5	213850	no	NA	NA
Cops2	28836	yes	0.38	TTR or breakage
D930020B18Rik	52328	no	0.21	TTR or breakage
Dhx9	31903	yes	0.18	TTR or breakage
Eef1d	15352	yes	0.17	other
Erbb3	22130	no	0.13	TTR or breakage
Fam120b	37382	no	0.22	other
Idh3a	18328	yes	0.26	TTR or breakage
Itfg1	123344	yes	0.38	TTR or breakage
Ms4a7	15108	no	0.5	TTR or breakage
Mtpap	21739	no	0.48	IZ
Npas3	823499	no	0.31	TTR or breakage
Psmc2	18505	yes	0.31	IZ
Ptprz1	177415	no	0.55	noisy
Sacm1l	62842	yes	0.34	other
Serpina11	16337	no	0.6	termination
Slc5a1	58652	no	0.21	other
Syne1	530566	yes	0.63	CTR
Tmem45a2	34406	no	0.56	TTR or breakage
Trim6	16360	no	0.83	other
Txndc16	86864	yes	0.46	TTR or breakage
Vps50	105150	no	0.71	TTR or breakage
Zfc3h1	47814	yes	0.39	noisy
Erbin	101728	no	0.24	IZ
Fbxl2	82555	yes	0.36	TTR or breakage
Gca	29825	no	0.77	other
Il1b	6570	no	0.32	TTR or breakage
Knl1	58383	yes	0.2	CTR
Lrriq3	100847	yes	0.74	other
Mir7116	70	yes	0.13	other
Myo16	480832	no	0.31	TTR or breakage
Rasal2	277414	no	0.23	other
Scaper	388241	yes	0.29	TTR or breakage
Trip12	119328	yes	0.62	IZ
Ubxn4	35415	yes	0.24	TTR or breakage
Dpysl3	117303	no	0.38	other
Dusp6	4259	yes	0.32	IZ
Eif3k	10493	yes	0.17	TTR or breakage
Mboat1	110229	yes	0.42	TTR or breakage
Odam	9146	no	0.81	TTR or breakage
Prl7a1	9128	no	0.7	CTR
Trio	295198	no	0.27	other
Abcc2	58549	no	0.22	CTR
Acsl5	45783	yes	0.23	IZ
Adgrg2	107381	no	NA	NA
Akr1b10	12733	no	0.26	other
Armc3	110940	no	0.44	other
Baiap2l1	93587	yes	0.29	other
C4bp-ps1	13811	yes	0.52	TTR or breakage
Cdk11b	25085	yes	0.16	IZ
Chordc1	25318	yes	0.78	IZ
Cltc	63215	yes	0.17	other
Dsp	47284	no	0.31	TTR or breakage
Gc	40377	no	0.53	noisy
Gtf3a	6958	yes	0.34	IZ
Ift172	37840	yes	0.23	TTR or breakage
Insyn2a	56505	no	0.59	TTR or breakage
Kmt2e	69795	yes	0.3	TTR or breakage
Lama2	639723	no	0.66	TTR or breakage
Lrrc36	50516	no	0.14	TTR or breakage
Map2k5	214135	yes	0.19	other
Nek10	208645	no	0.75	TTR or breakage
Ntn1	191460	yes	0.2	CTR
Pcf11	26392	yes	0.31	TTR or breakage
Pcm1	92593	yes	0.41	TTR or breakage
Pcolce2	60496	no	0.37	other
Phactr4	66567	yes	0.13	CTR
Pibf1	155070	yes	0.55	TTR or breakage
Pign	145256	no	0.63	other
Polr3b	104887	yes	0.17	CTR
Prune2	267815	no	0.58	CTR
Ptpn12	69267	no	0.37	TTR or breakage
Rap2b	6793	yes	0.71	IZ
Smarca1	83607	no	NA	NA
Smgc	96291	no	0.47	TTR or breakage
Tcaf3	10480	no	0.66	TTR or breakage
Thyn1	7627	no	0.32	TTR or breakage
Adam22	295809	no	0.69	TTR or breakage
Adamdec1	18716	no	0.58	termination
Aifm2	23998	no	0.22	TTR or breakage
Atg12	11437	yes	0.32	TTR or breakage
Cc2d2a	78627	no	0.51	TTR or breakage
Ccbe1	257440	no	0.34	TTR or breakage
Cep192	85064	yes	0.25	TTR or breakage
Entpd6	22634	yes	0.48	IZ
Ercc5	33414	yes	0.53	TTR or breakage
Fam81a	54050	no	0.24	IZ
Grik1	394366	no	0.7	TTR or breakage
Herpud2	43689	yes	0.5	IZ
Hexb	22027	yes	0.23	TTR or breakage
Hp1bp3	28388	yes	0.18	other
Ift74	78739	yes	0.57	TTR or breakage
Ints2	46895	yes	0.23	other
Mindy3	72208	yes	0.67	CTR
Mmp3	10154	no	0.62	TTR or breakage
Numb	127901	yes	0.18	other
Orc3	44149	yes	0.38	TTR or breakage
Pcnt	91524	yes	0.26	other
Prpf38b	8923	yes	0.26	TTR or breakage
Rims1	519744	no	0.79	other
Sag	41479	yes	0.26	TTR or breakage
Sema4d	108219	yes	0.24	TTR or breakage
Slc33a1	31262	yes	0.47	noisy
Stam2	50618	yes	0.28	TTR or breakage
Stard9	102775	yes	0.24	TTR or breakage
Usp6nl	123724	yes	0.26	TTR or breakage
Yes1	75887	yes	0.22	other
Zbtb20	766722	yes	0.48	TTR or breakage
Zfp91	29107	yes	0.68	TTR or breakage
1700034E13Rik	17525	no	0.49	TTR or breakage
4930471G03Rik	3784	yes	0.2	TTR or breakage
Cdk5rap1	37631	yes	0.21	TTR or breakage
Col19a1	325583	no	0.66	other
Cops3	22044	yes	0.19	other
Cpa4	24050	no	0.14	IZ
Dennd5b	113610	no	0.26	IZ
Dnaaf6	1451	no	0.78	other
Fig4	115089	yes	0.39	termination
Gm5464	2874	yes	0.26	CTR
Lgr4	96611	no	0.48	noisy
Lmo7	204754	no	0.57	TTR or breakage
Macrod2	1997658	yes	0.57	other
Map2k1	67862	yes	0.15	TTR or breakage
Mrc1	102666	no	0.41	IZ
Mrpl49	4164	yes	0.14	CTR
Nras	9630	yes	0.31	TTR or breakage
Pcca	356777	no	0.25	TTR or breakage
Pgap1	84691	yes	0.44	TTR or breakage
Ripor2	232292	yes	0.32	IZ
Rnf212b	39968	no	0.18	other
Rnf213	94319	yes	0.15	CTR
Tbxas1	209182	no	0.21	CTR
Tln2	342617	no	0.28	TTR or breakage
Uts2	4714	yes	0.19	TTR or breakage
Xpr1	141715	yes	0.23	other
Zfp939	27896	no	0.71	other
Afg3l1	26014	yes	0.17	other
Aimp1	23890	yes	0.52	TTR or breakage
Akap8l	29184	yes	0.19	TTR or breakage
Alcam	205079	yes	0.75	other
Aplnr	3699	no	0.34	TTR or breakage
Arhgap18	165228	no	0.58	TTR or breakage
Atp1b4	20586	no	NA	NA
Cfap221	73894	no	0.29	IZ
Cmtm1	28799	no	0.33	TTR or breakage
Col23a1	293999	no	0.23	TTR or breakage
Col5a3	45018	no	0.19	TTR or breakage
Crls1	20120	yes	0.44	TTR or breakage
Dclre1c	40000	yes	0.43	TTR or breakage
Dnai4	76491	yes	0.33	TTR or breakage
Eif5	8737	yes	0.13	other
Fbxo42	56150	yes	0.13	other
G6pc2	16769	no	0.28	TTR or breakage
Lrp1b	2058379	no	0.78	other
Mbd5	375898	yes	0.53	TTR or breakage
Mmp27	10490	no	0.54	TTR or breakage
Narf	18604	yes	0.2	other
Pde7a	88215	yes	0.61	TTR or breakage
Pds5b	136952	yes	0.34	CTR
Pgm1	57881	yes	0.26	other
Pir	103641	no	NA	NA
Ppp4r3b	47908	yes	0.59	TTR or breakage
Prrg1	134284	yes	NA	NA
Rbm20	189775	no	0.19	CTR
Rraga	1618	yes	0.4	TTR or breakage
Sfi1	120836	no	0.5	TTR or breakage
Tcp1	9367	yes	0.25	IZ
Tmc2	69252	no	0.24	TTR or breakage
Trpm7	84666	yes	0.24	other
Vps41	149526	yes	0.57	other
2310030A07Rik	26091	no	0.62	noisy
4932438A13Rik	189930	yes	0.58	TTR or breakage
Adam3	48628	no	0.36	other
Baz1b	58866	yes	0.18	CTR
Bcor	123616	no	NA	NA
Catspere2	189283	no	0.37	termination
Cd69	8112	no	0.77	TTR or breakage
Cenpl	16012	yes	0.4	other
Cep290	87283	yes	0.73	TTR or breakage
Clock	94925	no	0.26	other
Ddx19b	28564	yes	0.16	CTR
Dnaaf10	51690	yes	NA	NA
Epb41l2	163722	yes	0.48	TTR or breakage
Evi5	130313	no	0.27	TTR or breakage
Gria1	318858	no	0.36	TTR or breakage
Itgb1	47547	yes	0.41	TTR or breakage
Kdm6a	117362	yes	NA	NA
Pcdh15	1550396	no	0.81	CTR
Pkd1l2	86771	no	0.3	TTR or breakage
Plb1	133813	no	0.23	other
Podxl	44494	no	0.27	CTR
Rab3gap1	75096	yes	0.24	IZ
Rasgrf2	251257	no	0.51	TTR or breakage
Rel	34124	no	0.35	TTR or breakage
Serinc3	21860	yes	0.25	CTR
Tmem186	4484	yes	0.25	other
Trmt1l	29620	yes	0.35	termination
Ttc21b	72291	yes	0.38	TTR or breakage
Unc13b	205919	no	0.21	other
Zdhhc17	68361	yes	0.32	TTR or breakage
Zp3	8526	no	0.16	IZ
